# Supplementary material for: Interactions of the Fungal Community in the Complex Patho-System of Esca, a Grapevine Trunk Disease
Source: Int J Mol Sci. 2022 Nov 25;23(23):14726. doi: 10.3390/ijms232314726 (PMC9736784; doi:10.3390/ijms232314726)
Supplement: Supplementary file 1 [file ijms-23-14726-s001.zip]

Archive with 1 entries (1 files):
- ijms-2045643-supplementary.pdf
